# Supplementary material for: Wild great and blue tits do not avoid chemical cues of predators when selecting cavities for roosting
Source: PLoS One. 2018 Sep 19;13(9):e0203269. doi: 10.1371/journal.pone.0203269 (PMC6145545; doi:10.1371/journal.pone.0203269)
Supplement: S1 Data — “Forest” indicates the forest where the experiment was performed, “Treatment” (odourless control, odorous control and predator scent) indicates the scent assigned to each nest-box. “Order” indicates the order of scent application. “Nest” indicates whether the nest-box contained a nest. “Initial” indicates whether the nest-box was previously used, and “Use” indicates whether the nest-box was used for roosting after adding the treatment. (XLSX) [file pone.0203269.s001.xlsx]

## Sheet: Data
Forest	Nest-box	Order	Nest	Initial	Treatment	Use
Central Spain	1	1	0	0	1	0
Central Spain	4	1	0	0	1	0
Central Spain	9	1	0	0	1	0
Central Spain	14	1	0	0	1	0
Central Spain	17	1	0	1	1	0
Central Spain	19	1	0	0	1	0
Central Spain	22	1	0	0	1	0
Central Spain	27	1	0	0	1	0
Central Spain	30	1	0	0	1	0
Central Spain	34	1	0	0	1	0
Central Spain	37	1	0	0	1	0
Central Spain	40	1	0	0	1	0
Central Spain	42	1	0	0	1	0
Central Spain	44	1	0	1	1	0
Central Spain	47	1	0	1	1	0
Central Spain	50	1	0	0	1	0
Central Spain	51	1	0	1	1	0
Central Spain	52	1	0	1	1	1
Central Spain	55	1	0	0	1	1
Central Spain	56	1	0	1	1	1
Central Spain	59	1	1	0	1	0
Central Spain	61	1	1	0	1	0
Central Spain	63	1	1	0	1	0
Central Spain	72	1	1	1	1	1
Central Spain	74	1	1	1	1	1
Central Spain	77	1	1	1	1	1
Central Spain	80	1	1	1	1	1
Central Spain	2	1	0	0	2	0
Central Spain	5	1	0	0	2	0
Central Spain	7	1	0	0	2	0
Central Spain	10	1	0	0	2	0
Central Spain	12	1	0	0	2	0
Central Spain	15	1	0	0	2	0
Central Spain	20	1	0	0	2	0
Central Spain	23	1	0	0	2	0
Central Spain	25	1	0	1	2	0
Central Spain	28	1	0	0	2	0
Central Spain	31	1	0	0	2	0
Central Spain	32	1	0	0	2	0
Central Spain	35	1	0	0	2	0
Central Spain	38	1	0	0	2	0
Central Spain	43	1	0	0	2	0
Central Spain	46	1	0	1	2	0
Central Spain	48	1	0	1	2	0
Central Spain	49	1	0	1	2	0
Central Spain	53	1	0	1	2	1
Central Spain	57	1	0	1	2	1
Central Spain	60	1	1	1	2	0
Central Spain	65	1	1	1	2	0
Central Spain	66	1	1	0	2	0
Central Spain	67	1	1	1	2	0
Central Spain	71	1	1	0	2	1
Central Spain	75	1	1	0	2	1
Central Spain	76	1	1	0	2	1
Central Spain	3	1	0	0	3	0
Central Spain	6	1	0	0	3	0
Central Spain	8	1	0	0	3	0
Central Spain	11	1	0	0	3	0
Central Spain	13	1	0	1	3	0
Central Spain	16	1	0	0	3	0
Central Spain	18	1	0	0	3	0
Central Spain	21	1	0	0	3	0
Central Spain	24	1	0	0	3	0
Central Spain	26	1	0	0	3	0
Central Spain	29	1	0	0	3	0
Central Spain	33	1	0	0	3	0
Central Spain	36	1	0	0	3	0
Central Spain	39	1	0	0	3	0
Central Spain	41	1	0	0	3	0
Central Spain	45	1	0	1	3	0
Central Spain	54	1	0	0	3	1
Central Spain	58	1	0	0	3	1
Central Spain	62	1	1	0	3	0
Central Spain	64	1	1	1	3	0
Central Spain	68	1	1	0	3	0
Central Spain	69	1	1	1	3	0
Central Spain	70	1	1	0	3	0
Central Spain	73	1	1	1	3	1
Central Spain	78	1	1	1	3	1
Central Spain	79	1	1	1	3	1
Eastern Spain	1	1	1	1	1	1
Eastern Spain	2	3	1	1	1	0
Eastern Spain	3	5	1	1	1	0
Eastern Spain	4	1	1	1	1	1
Eastern Spain	5	4	1	0	1	0
Eastern Spain	6	3	1	1	1	1
Eastern Spain	7	5	1	0	1	0
Eastern Spain	8	1	1	0	1	0
Eastern Spain	9	3	1	0	1	0
Eastern Spain	10	5	1	1	1	1
Eastern Spain	11	1	1	1	1	1
Eastern Spain	12	3	1	0	1	0
Eastern Spain	13	5	1	0	1	0
Eastern Spain	14	1	1	1	1	1
Eastern Spain	15	3	1	0	1	0
Eastern Spain	16	6	1	0	1	0
Eastern Spain	17	2	1	0	1	0
Eastern Spain	18	4	1	0	1	0
Eastern Spain	19	6	1	0	1	0
Eastern Spain	20	2	1	0	1	0
Eastern Spain	21	4	1	0	1	0
Eastern Spain	22	6	1	0	1	0
Eastern Spain	23	2	1	1	1	1
Eastern Spain	24	4	1	0	1	0
Eastern Spain	25	6	1	0	1	0
Eastern Spain	26	2	0	0	1	0
Eastern Spain	27	4	1	0	1	1
Eastern Spain	28	6	1	1	1	1
Eastern Spain	29	5	1	0	1	0
Eastern Spain	30	2	1	0	1	0
Eastern Spain	31	3	1	0	1	0
Eastern Spain	32	1	1	0	1	0
Eastern Spain	33	4	1	0	1	0
Eastern Spain	34	6	1	0	1	0
Eastern Spain	35	2	1	0	1	0
Eastern Spain	36	4	1	1	1	1
Eastern Spain	37	6	1	1	1	0
Eastern Spain	38	2	1	1	1	1
Eastern Spain	39	1	0	0	1	0
Eastern Spain	40	3	0	0	1	0
Eastern Spain	41	3	1	0	1	0
Eastern Spain	42	5	1	0	1	0
Eastern Spain	43	1	1	0	1	0
Eastern Spain	44	3	1	0	1	0
Eastern Spain	45	5	1	0	1	0
Eastern Spain	46	1	0	1	1	1
Eastern Spain	47	4	1	1	1	0
Eastern Spain	48	6	1	1	1	0
Eastern Spain	49	2	1	0	1	0
Eastern Spain	50	2	1	1	1	0
Eastern Spain	51	4	1	0	1	0
Eastern Spain	52	1	0	0	1	0
Eastern Spain	53	3	1	0	1	0
Eastern Spain	54	5	0	1	1	1
Eastern Spain	55	1	1	0	1	0
Eastern Spain	56	3	1	0	1	0
Eastern Spain	57	5	1	0	1	0
Eastern Spain	58	2	1	1	1	1
Eastern Spain	59	4	1	0	1	0
Eastern Spain	60	6	1	1	1	1
Eastern Spain	61	2	1	0	1	0
Eastern Spain	62	4	0	1	1	0
Eastern Spain	63	6	1	0	1	0
Eastern Spain	64	2	1	0	1	0
Eastern Spain	65	4	1	0	1	0
Eastern Spain	66	6	1	0	1	0
Eastern Spain	67	2	1	0	1	0
Eastern Spain	68	4	1	0	1	0
Eastern Spain	69	5	1	0	1	0
Eastern Spain	70	2	1	0	1	0
Eastern Spain	71	4	1	0	1	0
Eastern Spain	72	6	1	1	1	0
Eastern Spain	73	2	1	1	1	1
Eastern Spain	74	4	1	0	1	0
Eastern Spain	75	6	1	0	1	0
Eastern Spain	76	1	1	0	1	0
Eastern Spain	77	3	1	1	1	1
Eastern Spain	78	6	1	0	1	0
Eastern Spain	79	2	1	1	1	1
Eastern Spain	80	4	1	1	1	1
Eastern Spain	81	6	1	1	1	0
Eastern Spain	82	1	1	0	1	0
Eastern Spain	83	3	1	0	1	0
Eastern Spain	84	5	1	0	1	0
Eastern Spain	85	1	1	0	1	0
Eastern Spain	86	3	1	1	1	0
Eastern Spain	87	6	1	0	1	0
Eastern Spain	88	1	1	0	1	1
Eastern Spain	89	4	1	0	1	0
Eastern Spain	90	5	0	1	1	1
Eastern Spain	91	1	1	1	1	1
Eastern Spain	92	3	1	0	1	0
Eastern Spain	93	6	1	0	1	0
Eastern Spain	94	1	1	0	1	0
Eastern Spain	95	3	1	1	1	0
Eastern Spain	96	5	1	1	1	1
Eastern Spain	97	2	1	0	1	0
Eastern Spain	98	3	1	0	1	0
Eastern Spain	99	5	1	0	1	0
Eastern Spain	100	1	1	0	1	0
Eastern Spain	1	1	1	1	2	1
Eastern Spain	2	3	1	1	2	0
Eastern Spain	3	5	1	1	2	0
Eastern Spain	4	1	1	1	2	1
Eastern Spain	5	4	1	0	2	0
Eastern Spain	6	3	1	1	2	0
Eastern Spain	7	5	1	0	2	0
Eastern Spain	8	1	1	0	2	0
Eastern Spain	9	3	1	0	2	0
Eastern Spain	10	5	1	1	2	0
Eastern Spain	11	1	1	1	2	1
Eastern Spain	12	3	1	0	2	0
Eastern Spain	13	5	1	0	2	0
Eastern Spain	14	1	1	1	2	0
Eastern Spain	15	3	1	0	2	0
Eastern Spain	16	6	1	0	2	0
Eastern Spain	17	2	1	0	2	0
Eastern Spain	18	4	1	0	2	0
Eastern Spain	19	6	1	0	2	0
Eastern Spain	20	2	1	0	2	0
Eastern Spain	21	4	1	0	2	0
Eastern Spain	22	6	1	0	2	0
Eastern Spain	23	2	1	1	2	1
Eastern Spain	24	4	1	0	2	0
Eastern Spain	25	6	1	0	2	0
Eastern Spain	26	2	0	0	2	0
Eastern Spain	27	4	1	0	2	0
Eastern Spain	28	6	1	1	2	1
Eastern Spain	29	5	1	0	2	0
Eastern Spain	30	2	1	0	2	0
Eastern Spain	31	3	1	0	2	0
Eastern Spain	32	1	1	0	2	0
Eastern Spain	33	4	1	0	2	0
Eastern Spain	34	6	1	0	2	0
Eastern Spain	35	2	1	0	2	0
Eastern Spain	36	4	1	1	2	1
Eastern Spain	37	6	1	1	2	0
Eastern Spain	38	2	1	1	2	1
Eastern Spain	39	1	0	0	2	0
Eastern Spain	40	3	0	0	2	0
Eastern Spain	41	3	1	0	2	0
Eastern Spain	42	5	1	0	2	0
Eastern Spain	43	1	1	0	2	0
Eastern Spain	44	3	1	0	2	0
Eastern Spain	45	5	1	0	2	0
Eastern Spain	46	1	0	1	2	0
Eastern Spain	47	4	1	1	2	1
Eastern Spain	48	6	1	1	2	1
Eastern Spain	49	2	1	0	2	0
Eastern Spain	50	2	1	1	2	0
Eastern Spain	51	4	1	0	2	0
Eastern Spain	52	1	0	0	2	0
Eastern Spain	53	3	1	0	2	0
Eastern Spain	54	5	0	1	2	0
Eastern Spain	55	1	1	0	2	0
Eastern Spain	56	3	1	0	2	0
Eastern Spain	57	5	1	0	2	0
Eastern Spain	58	2	1	1	2	1
Eastern Spain	59	4	1	0	2	0
Eastern Spain	60	6	1	1	2	1
Eastern Spain	61	2	1	0	2	0
Eastern Spain	62	4	0	1	2	0
Eastern Spain	63	6	1	0	2	0
Eastern Spain	64	2	1	0	2	0
Eastern Spain	65	4	1	0	2	0
Eastern Spain	66	6	1	0	2	0
Eastern Spain	67	2	1	0	2	0
Eastern Spain	68	4	1	0	2	0
Eastern Spain	69	5	1	0	2	0
Eastern Spain	70	2	1	0	2	0
Eastern Spain	71	4	1	0	2	0
Eastern Spain	72	6	1	1	2	0
Eastern Spain	73	2	1	1	2	1
Eastern Spain	74	4	1	0	2	0
Eastern Spain	75	6	1	0	2	0
Eastern Spain	76	1	1	0	2	0
Eastern Spain	77	3	1	1	2	1
Eastern Spain	78	6	1	0	2	0
Eastern Spain	79	2	1	1	2	1
Eastern Spain	80	4	1	1	2	1
Eastern Spain	81	6	1	1	2	1
Eastern Spain	82	1	1	0	2	0
Eastern Spain	83	3	1	0	2	1
Eastern Spain	84	5	1	0	2	0
Eastern Spain	85	1	1	0	2	0
Eastern Spain	86	3	1	1	2	0
Eastern Spain	87	6	1	0	2	0
Eastern Spain	88	1	1	0	2	1
Eastern Spain	89	4	1	0	2	0
Eastern Spain	90	5	0	1	2	1
Eastern Spain	91	1	1	1	2	1
Eastern Spain	92	3	1	0	2	0
Eastern Spain	93	6	1	0	2	0
Eastern Spain	94	1	1	0	2	0
Eastern Spain	95	3	1	1	2	1
Eastern Spain	96	5	1	1	2	0
Eastern Spain	97	2	1	0	2	0
Eastern Spain	98	3	1	0	2	0
Eastern Spain	99	5	1	0	2	0
Eastern Spain	100	1	1	0	2	0
Eastern Spain	1	1	1	1	3	1
Eastern Spain	2	3	1	1	3	0
Eastern Spain	3	5	1	1	3	0
Eastern Spain	4	1	1	1	3	0
Eastern Spain	5	4	1	0	3	0
Eastern Spain	6	3	1	1	3	1
Eastern Spain	7	5	1	0	3	0
Eastern Spain	8	1	1	0	3	0
Eastern Spain	9	3	1	0	3	0
Eastern Spain	10	5	1	1	3	1
Eastern Spain	11	1	1	1	3	1
Eastern Spain	12	3	1	0	3	0
Eastern Spain	13	5	1	0	3	0
Eastern Spain	14	1	1	1	3	0
Eastern Spain	15	3	1	0	3	0
Eastern Spain	16	6	1	0	3	0
Eastern Spain	17	2	1	0	3	0
Eastern Spain	18	4	1	0	3	0
Eastern Spain	19	6	1	0	3	0
Eastern Spain	20	2	1	0	3	0
Eastern Spain	21	4	1	0	3	0
Eastern Spain	22	6	1	0	3	0
Eastern Spain	23	2	1	1	3	1
Eastern Spain	24	4	1	0	3	0
Eastern Spain	25	6	1	0	3	0
Eastern Spain	26	2	0	0	3	0
Eastern Spain	27	4	1	0	3	1
Eastern Spain	28	6	1	1	3	1
Eastern Spain	29	5	1	0	3	0
Eastern Spain	30	2	1	0	3	0
Eastern Spain	31	3	1	0	3	0
Eastern Spain	32	1	1	0	3	0
Eastern Spain	33	4	1	0	3	0
Eastern Spain	34	6	1	0	3	0
Eastern Spain	35	2	1	0	3	0
Eastern Spain	36	4	1	1	3	1
Eastern Spain	37	6	1	1	3	0
Eastern Spain	38	2	1	1	3	1
Eastern Spain	39	1	0	0	3	0
Eastern Spain	40	3	0	0	3	0
Eastern Spain	41	3	1	0	3	0
Eastern Spain	42	5	1	0	3	0
Eastern Spain	43	1	1	0	3	0
Eastern Spain	44	3	1	0	3	0
Eastern Spain	45	5	1	0	3	0
Eastern Spain	46	1	0	1	3	0
Eastern Spain	47	4	1	1	3	0
Eastern Spain	48	6	1	1	3	1
Eastern Spain	49	2	1	0	3	0
Eastern Spain	50	2	1	1	3	0
Eastern Spain	51	4	1	0	3	0
Eastern Spain	52	1	0	0	3	0
Eastern Spain	53	3	1	0	3	0
Eastern Spain	54	5	0	1	3	0
Eastern Spain	55	1	1	0	3	0
Eastern Spain	56	3	1	0	3	0
Eastern Spain	57	5	1	0	3	0
Eastern Spain	58	2	1	1	3	1
Eastern Spain	59	4	1	0	3	0
Eastern Spain	60	6	1	1	3	1
Eastern Spain	61	2	1	0	3	0
Eastern Spain	62	4	0	1	3	0
Eastern Spain	63	6	1	0	3	0
Eastern Spain	64	2	1	0	3	0
Eastern Spain	65	4	1	0	3	0
Eastern Spain	66	6	1	0	3	0
Eastern Spain	67	2	1	0	3	0
Eastern Spain	68	4	1	0	3	0
Eastern Spain	69	5	1	0	3	0
Eastern Spain	70	2	1	0	3	0
Eastern Spain	71	4	1	0	3	0
Eastern Spain	72	6	1	1	3	0
Eastern Spain	73	2	1	1	3	1
Eastern Spain	74	4	1	0	3	0
Eastern Spain	75	6	1	0	3	0
Eastern Spain	76	1	1	0	3	0
Eastern Spain	77	3	1	1	3	1
Eastern Spain	78	6	1	0	3	0
Eastern Spain	79	2	1	1	3	1
Eastern Spain	80	4	1	1	3	1
Eastern Spain	81	6	1	1	3	1
Eastern Spain	82	1	1	0	3	0
Eastern Spain	83	3	1	0	3	0
Eastern Spain	84	5	1	0	3	0
Eastern Spain	85	1	1	0	3	0
Eastern Spain	86	3	1	1	3	0
Eastern Spain	87	6	1	0	3	0
Eastern Spain	88	1	1	0	3	1
Eastern Spain	89	4	1	0	3	0
Eastern Spain	90	5	0	1	3	1
Eastern Spain	91	1	1	1	3	1
Eastern Spain	92	3	1	0	3	0
Eastern Spain	93	6	1	0	3	0
Eastern Spain	94	1	1	0	3	0
Eastern Spain	95	3	1	1	3	1
Eastern Spain	96	5	1	1	3	1
Eastern Spain	97	2	1	0	3	0
Eastern Spain	98	3	1	0	3	0
Eastern Spain	99	5	1	0	3	0
Eastern Spain	100	1	1	0	3	0
The Netherlands	1	1	0	0	1	0
The Netherlands	2	1	0	0	1	0
The Netherlands	3	1	0	0	1	0
The Netherlands	4	1	0	0	1	0
The Netherlands	5	1	0	0	1	0
The Netherlands	6	1	0	0	1	0
The Netherlands	7	1	0	0	1	0
The Netherlands	8	1	0	0	1	0
The Netherlands	9	1	0	0	1	0
The Netherlands	10	1	0	0	1	0
The Netherlands	33	1	0	0	1	1
The Netherlands	34	1	0	1	1	1
The Netherlands	35	1	0	1	1	1
The Netherlands	36	1	0	1	1	1
The Netherlands	37	1	0	1	1	1
The Netherlands	24	1	0	0	2	0
The Netherlands	25	1	0	0	2	0
The Netherlands	26	1	0	0	2	0
The Netherlands	27	1	0	0	2	0
The Netherlands	28	1	0	0	2	0
The Netherlands	29	1	0	0	2	0
The Netherlands	30	1	0	0	2	0
The Netherlands	31	1	0	0	2	0
The Netherlands	32	1	0	0	2	0
The Netherlands	42	1	0	1	2	1
The Netherlands	43	1	0	1	2	1
The Netherlands	44	1	0	1	2	1
The Netherlands	45	1	0	1	2	1
The Netherlands	46	1	0	1	2	1
The Netherlands	47	1	0	1	2	1
The Netherlands	11	1	0	0	3	0
The Netherlands	12	1	0	0	3	0
The Netherlands	13	1	0	0	3	0
The Netherlands	14	1	0	0	3	0
The Netherlands	15	1	0	0	3	0
The Netherlands	16	1	0	1	3	0
The Netherlands	17	1	0	1	3	0
The Netherlands	18	1	0	0	3	0
The Netherlands	19	1	0	0	3	0
The Netherlands	20	1	0	0	3	0
The Netherlands	21	1	0	0	3	0
The Netherlands	22	1	0	0	3	0
The Netherlands	23	1	0	0	3	0
The Netherlands	38	1	0	0	3	1
The Netherlands	39	1	0	1	3	1
The Netherlands	40	1	0	1	3	1
The Netherlands	41	1	0	1	3	1
